# Supplementary material for: Relating Antimicrobial Resistance and Virulence in Surface-Water E. coli
Source: Microorganisms. 2023 Oct 28;11(11):2647. doi: 10.3390/microorganisms11112647 (PMC10673096; doi:10.3390/microorganisms11112647)
Supplement: Supplementary file 1 [file microorganisms-11-02647-s001.zip]

Archive with 1 entries (1 files):
- microorganisms-2666576-supplementary.pdf
